# Supplementary material for: Mitochondria regulate proliferation in adult cardiac myocytes
Source: J Clin Invest. 2024 May 9;134(13):e165482. doi: 10.1172/JCI165482 (PMC11213516; doi:10.1172/JCI165482)
Supplement: Supporting data values [file jci-134-165482-s057.xlsx]

## Sheet: Fig 1D
RISP WT	RISP WT	RISP WT	RISP KO	RISP KO	RISP KO
30 Days	60 Days	75 Days	30 Days	60 Days	75 Days
0.79552	0.7863	0.27661	0.21102	0.03694	0.03152
0.6833	0.61699	0.82855	0.13872	0.08071	0.02881
0.23851	0.7901	0.26068	0.11332	0.03942	0.02844
0.65604	0.45698	0.69109	0.02975	0.01916	0.01353

## Sheet: Fig 1G
RISP WT	RISP WT	RISP WT	RISP KO	RISP KO	RISP KO
Heart	Lungs	Skeleton	Heart	Lungs	Skeleton
10.3	5.4	6.8	70.3	10.3	18.4
12.1	7.3	15.6	20.8	6.5	9.6
8.8	7	10.3	14.4	4.5	5
8.4	10.2	15.8	29.1	3.8	8.8
			30.1	13	9.6

## Sheet: Fig 1H
ATP	ATP	ATP	ATP	ADP	ADP	ADP	ADP	AMP	AMP	AMP	AMP
60d WT	60d KO	75d WT	75d KO	60d WT	60d KO	75d WT	75d KO	60d WT	60d KO	75d WT	75d KO
0.343992	0.11372	0.369462	0.285579	0.161262	0.131999	0.154782	0.0893867	0.152707	0.194899	0.151175	0.0581677
0.285995	0.193454	0.35681	0.279898	0.190971	0.105985	0.139331	0.0890473	0.159927	0.110809	0.0965814	0.0589194
0.404598	0.264509	0.317282	0.199078	0.155262	0.105632	0.127783	0.0803745	0.0562784	0.0668971	0.0919331	0.0631041
0.280312	0.233588	0.222814	0.181624	0.2322	0.0915098	0.157722	0.0775585	0.200202	0.0676084	0.130882	0.08183

## Sheet: Fig 1I
Wild Type	Wild Type	RISP KO	RISP KO
60 Days	75 Days	60 Days	75 Days
0.645362	0.661594	0.407881	0.762519
0.59897	0.71952	0.600726	0.758234
0.782663	0.709823	0.726081	0.69847
0.556201	0.589879	0.711328	0.64632

## Sheet: Fig 1K
RISP WT	RISP KO	Pos. Cont.
0.102903	0.032852	1.40091
0.150435	0.047512
0.095773	0.12071
0.100532	0.082732

## Sheet: Fig 2B
RISP WT	RISP WT	RISP WT	RISP KO	RISP KO	RISP KO
30 Days	60 Days	75 Days	30 Days	60 Days	75 Days
0.74103	0.506791	0.456102	0.621622	1.3479	1.90764
0.6	0.624179	0.5	0.597918	1.22153	1.6455
0.612513	0.522745	0.559322	0.58132	1.69039	1.79822
0.587712	0.542621	0.600366	0.605195	1.84808	1.78673
0.573535	0.562219	0.683984	0.583207	0.977786	1.60977
0.571979	0.625912	0.561215	0.504924	1.4352	1.14469
	0.486088	0.551497		1.17191	1.23185
		0.580437			1.4969
		0.56101			1.73295

## Sheet: Fig 2C
RISP WT	RISP WT	RISP WT	RISP KO	RISP KO	RISP KO
30 Days	60 Days	75 Days	30 Days	60 Days	75 Days
0.0554	0.0302	0.0286	0.0732	0.138	0.1304
0.0441	0.036	0.059	0.0506	0.13	0.18
0.0487	0.0349	0.0514	0.0269	0.109	0.12
0.0651	0.0366	0.0723	0.0586	0.1615	0.0952
0.0428	0.0664	0.0703	0.0431	0.1013	0.2526
0.0421	0.0817	0.0371	0.0234	0.111	0.114
	0.0226	0.0586		0.09393	0.1359
		0.0802			0.1079
		0.0662			0.079
					0.1187
					0.165

## Sheet: Fig 2G
RISP WT	RISP WT	RISP WT	RISP KO	RISP KO	RISP KO
30 Days	60 Days	75 Days	30 Days	60 Days	75 Days
0	0.675676	0	0.947867	3.26087	1.5
0.483092	0	0.284091	0	3.84615	0.882353
0	0	0.233645	0	2.22222	0.789074
0	1.04712	0	0.843882	2.91971	0.749459
	0.769231			2.1459
	0.986842			1.51515

## Sheet: Fig 2H
RISP WT	RISP WT	RISP WT	RISP KO	RISP KO	RISP KO
30 Days	60 Days	75 Days	30 Days	60 Days	75 Days
0	0.167785	0.462963	0	0.984252	1.0989
0	0.119332	0.436681	0	1.24481	0
0	0	0	0	1.1236	0.546448
0	1.10701	0	0.757576	3.83973	1.13636
0.653595	0.389105	0.42735	1.72414	1.80328	0
0	0	0	0	1.49701	0.505051
0.840336	0.77821	0.334448	0	0	1.11732
0	0	0.393701	0	0.420168	0.487805
	0	0.546448		0.569801	1.53846
	0	0.552486		0.623053	0
	0.341297	0.558659		1.36986	0.529101
	0.343643	0.769231		2.85714	0
	0.37594	0.52356		1.91388	2.58621
	0.381679	0.401606		1.61943	0
	0.77821	0		2.04918	0
	1.76211	0.440529			0
	1.43369
	1.9802

## Sheet: Fig 2I
RISP WT	RISP KO
0.651666	2.28276
0.709549	1.05417
0.857572	1.55917
	1.38604
	2.66442
	1.22309

[truncated: 66 more sheets: Fig 3B, Fig 3C, Fig 3D, Fig 3E, Fig 3F, Fig 4A, Fig 4B, Fig 4C, Fig 4D, Fig 4E, Fig 4F, Fig 4G, Fig 4H, Fig 5G, Fig 5H, Fig 5I, Fig 5J, Fig 6B, Fig 6D, Fig 6F …]
